# Supplementary material for: Study on the Relationships between Doctor Characteristics and Online Consultation Volume in the Online Medical Community
Source: Healthcare (Basel). 2022 Aug 16;10(8):1551. doi: 10.3390/healthcare10081551 (PMC9408720; doi:10.3390/healthcare10081551)
Supplement: Supplementary file 1 [file healthcare-10-01551-s001.zip]

Archive with 1 entries (1 files):
- healthcare-1828772-supplementary.pdf
